# Supplementary material for: Inactivation of mrpigH Gene in Monascus ruber M7 Results in Increased Monascus Pigments and Decreased Citrinin with mrpyrG Selection Marker
Source: J Fungi (Basel). 2021 Dec 19;7(12):1094. doi: 10.3390/jof7121094 (PMC8705778; doi:10.3390/jof7121094)
Supplement: Supplementary file 1 [file jof-07-01094-s001.zip]

Archive with 1 entries (1 files):
- jof-1491459-supplementary.pdf
